# Supplementary material for: Research on calibrating rock mechanical parameters with a statistical method
Source: PLoS One. 2017 May 18;12(5):e0176215. doi: 10.1371/journal.pone.0176215 (PMC5436635; doi:10.1371/journal.pone.0176215)
Supplement: S2 Table — Data is used for supporting the new calibration method in manuscript. (XLS) [file pone.0176215.s005.xls]

## Sheet: Sheet1
Data for supporting results
Possion value on wellbore	frequency	Possion value of calibration model	frequency	Possion value of original model	frequency
0.23	0	0.23	0	0.232	0
0.232	0	0.232	0	0.234	0
0.234	0	0.234	0	0.236	0
0.236	0	0.236	0	0.238	0
0.238	0	0.238	0	0.24	40
0.24	40	0.24	40	0.242	26
0.242	26	0.242	26	0.244	0
0.244	0	0.244	0	0.246	5
0.246	5	0.246	5	0.248	9
0.248	9	0.248	9	0.25	53
0.25	53	0.25	53	0.252	74
0.252	74	0.252	74	0.254	103
0.254	103	0.254	103	0.256	149
0.256	149	0.256	149	0.258	273
0.258	273	0.258	273	0.26	390
0.26	390	0.26	390	0.262	817
0.262	817	0.262	817	0.264	1466
0.264	1466	0.264	1466	0.266	1980
0.266	1980	0.266	1980	0.268	1815
0.268	1815	0.268	1815	0.27	1248
0.27	1248	0.27	1248	0.272	855
0.272	855	0.272	855	0.274	603
0.274	603	0.274	603	0.276	238
0.276	238	0.276	238	0.278	142
0.278	142	0.278	142	0.28	90
0.28	90	0.28	90	0.282	67
0.282	67	0.282	67	0.284	15
0.284	15	0.284	15	0.286	26
0.286	26	0.286	26	0.288	29
0.288	29	0.288	29	0.29	14
0.29	14	0.29	14	0.292	14
0.292	14	0.292	14	0.294	3
0.294	3	0.294	3	0.296	4
0.296	4	0.296	4	0.298	4
0.298	4	0.298	4	0.3	2
0.3	2	0.3	2	0.302	3
0.302	3	0.302	3	0.304	3
0.304	3	0.304	3	0.306	4
0.306	4	0.306	4	0.308	11
0.308	11	0.308	11	0.31	12
0.31	12	0.31	12	0.312	13
0.312	13	0.312	13	0.314	15
0.314	15	0.314	15	0.316	14
0.316	14	0.316	14	0.318	16
0.318	16	0.318	16	0.32	27
0.32	27	0.32	27	0.322	62
0.322	62	0.322	62	0.324	98
0.324	98	0.324	98	0.326	61
0.326	61	0.326	61	0.328	49
0.328	49	0.328	49	0.33	35
0.33	35	0.33	35	0.332	44
0.332	44	0.332	44	0.334	44
0.334	44	0.334	44	0.336	39
0.336	39	0.336	39	0.338	38
0.338	38	0.338	38	0.34	35
0.34	35	0.34	35	0.342	38
0.342	38	0.342	38	0.344	31
0.344	31	0.344	31	0.346	23
0.346	14	0.346	23	0.348	39
0.348	14	0.348	39	0.35	24
0.35	3	0.35	24	0.352	18
0.352	4	0.352	18	0.354	28
0.354	4	0.354	28	0.356	28
0.356	2	0.356	28	0.358	25
0.36	3	0.358	25	0.36	36
0.362	3	0.36	36	0.362	35
0.364	4	0.362	35	0.364	36
0.366	11	0.364	36	0.366	53
0.368	12	0.366	53	0.368	41
0.37	13	0.368	41	0.37	41
0.372	15	0.37	41	0.372	47
0.374	14	0.372	47	0.374	25
0.376	0	0.374	25	0.376	19
0.378	0	0.376	19	0.378	174
0.38	0	0.378	174	0.38	2
0.382	0	0.38	2	0.382	1
0.384	0	0.382	1	0.384	1
0.386	35	0.384	1	0.386	3
0.388	38	0.386	11	0.388	0
0.341	31	0.388	11	0.39	1
